# Supplementary material for: Monocyte HLA-DR Assessment by a Novel Point-of-Care Device Is Feasible for Early Identification of ICU Patients With Complicated Courses—A Proof-of-Principle Study
Source: Front Immunol. 2019 Mar 12;10:432. doi: 10.3389/fimmu.2019.00432 (PMC6423155; doi:10.3389/fimmu.2019.00432)
Supplement: Supplementary file 1 [file Table_1.xlsx]

## Sheet: Tabelle1
Table S1 Full table of demographic, clinical, laboratory and outcome variables stratified according to the different HLA-DR thresholds. Missing cases within a variable are indicated in the corresponding column. Distribution of frequencies over groups was compared with Chi-squared test, metric variables have been analyzed by Mann-Whitney U comparison. Values indicate either numbers and percentage …
Threshold	Full cohort			2,000							5000							8000
Group				>			≤				>			≤				>			≤
Number of patients		n=110		n=66			n=44			p	n=35			n=75			p	n=18			n=92			p
	missing			missing			missing				missing			missing				missing			missing
Demographic items
Sex (male)		83	75.5		51	77.3		32	72.7	0.587		26	74.3		57	76	0.846		14	77.8		69	75	0.063
ASA classification										1							0.835							0.606
I		6	5.5		4	6.1		2	4.5			3	8.6		3	4			2	11.1		4	4.3
II		22	20.0		15	22.7		7	15.9			7	20		15	20			4	22.2		18	19.6
III		69	62.7		40	60.6		29	65.9			21	60		48	64			9	50		60	65.2
IV		12	10.9		7	10.6		5	11.4			4	11.4		8	10.7			3	16.7		9	9.8
V		1	0.9		0	0		1	2.3			0	0		1	1.3			0	0		1	1.1
BMI (kg/m2)	2	25.45	(16.1 - 45.9)	2	25.1	(16.1 - 45.9)		26.1	(18.5 - 40.2)	0.464	2	24.9	(16.1 - 35.5)		26.2	(18,5 - 45.9)	0.112		24.85	(20.5 - 34.3)	2	26.1	(16.1 - 45.9)	0.180
Age (years)		63	(20 - 92)		63	(20 - 92)		64	(24 - 82)	0.756		63	(20 - 88)		63	(22 - 92)	0.574		62	(20 - 82)		64	(22 - 92)	0.314
Surgical prcedures (within stay)
Esophageal resection		7	6.4		5	7.6		2	4.5	0.524		1	2.9		6	8	0.303		0	0		7	7.6	0.227
Gastrectomy		1	0.9		0	0		1	2.3	0.219		0	0		1	1.3	0.493		0	0		1	1.1	1
Small bowel resection		7	6.4		3	4.5		4	9.1	0.339		1	2.9		6	8	0.303		1	5.6		6	6.5	0.878
Colectomy		5	4.5		2	3.0		3	6.8	0.350		2	5.7		3	4	0.688		2	11.1		3	3.3	0.144
Liver resection		8	7.3		2	3.0		6	13.6	0.036		1	2.9		7	9.3	0.223		1	5.6		7	7.6	0.759
Pancreatic resection		1	0.9		1	1.5		0	0	0.412		1	2.9		0	0	0.141		0	0		1	1.1	0.657
Multivisceral resection		28	25.5		12	18.2		16	36.4	0.032		4	11.4		24	32	0.021		3	16.7		25	27.2	0.349
(Partial) Kidney resection		3	2.7		2	3.0		1	2.3	0.811		0	0		3	4	0.230		0	0		3	3.3	0.437
Bladder resection		1	0.9		0	0		1	2.3	0.219		0	0		1	1.3	0.493		0	0		1	1.1	0.657
Prostate resection		1	0.9		0	0		1	2.3	0.219		0	0		1	1.3	0.493		0	0		1	1.1	0.657
Liver transplantation		7	6.4		2	3.0		5	11.4	0.079		1	2.9		6	8	0.303		1	5.6		6	6.5	0.878
Aortic surgery		13	11.8		9	13.6		4	9.1	0.469		4	11.4		4	5.3	0.931		1	5.6		12	13.0	0.368
Vascular surgery		19	17.3		14	21.2		5	11.4	0.181		6	17.1		13	17.3	0.980		2	11.1		17	18.5	0.450
Polytrauma		20	18.2		18	27.3		2	4.5	0.002		12	34.3		8	10.7	0.003		6	33.3		14	15.2	0.068
Orthopedics		10	9.1		7	10.6		3	6.8	0.498		4	11.4		6	8	0.560		1	5.6		9	9.8	0.568
Other		40	36.4		21	31.8		19	43.2	0.225		10	28.6		30	40	0.246		5	27.8		35	38.0	0.408
Comorbidities
Diabetes mellitus		26	23.6		18	27.3		8	18.2	0.272		8	22.9		18	24	0.895		5	27.8		21	22.8	0.651
Coronary heart disease		20	18.2		8	12.1		12	27.3	0.044		5	14.3		15	20	0.469		3	16.7		17	18.5	0.855
Renal insufficiency		11	10.0		5	7.6		6	13.6	0.299		3	8.6		8	10.7	0.733		2	11.1		9	9.8	0.864
Liver cirrhosis		11	10.0		3	4.5		8	18.2	0.020		2	5.7		9	12	0.306		2	11.1		9	9.8	0.846
Inflammatory bowel disease		4	3.6		1	1.5		3	6.8	0.146		1	2.9		3	4	0.766		1	5.6		3	3.3	0.634
Leukemia		1	0.9		1	1.5		0	0	0.412		0	0		1	1.3	0.493		0	0		1	1.1	0.657
Hepatitis B		3	2.7		1	1.5		2	4.5	0.339		0	0		3	4	0.230		0	0		3	3.3	0.437
Hepatitis C		2	1.8		2	3.0		0	0	0.244		2	5.7		0	0	0.037		0	0		2	2.2	0.528
Peripheral arterial disease		7	6.4		5	7.6		2	4.5	0.524		2	5.7		5	6.7	0.849		1	5.6		6	6.5	0.878
Arterial hypertension		55	50.0		34	51.5		21	47.7	0.697		14	40		41	54.7	0.152		5	27.8		50	54.3	0.039
Artrial fibrillation		14	12.7		7	10.6		7	15.9	0.414		7	20		7	9.3	0.118		5	27.8		9	9.8	0.036
Dyslipoproteinemia		12	10.9		5	7.6		7	15.9	0.170		2	5.7		10	13.3	0.233		1	5.6		11	12.0	0.426
COPD		12	10.9		5	7.6		7	15.9	0.170		1	2.9		11	14.7	0.064		1	5.6		11	12.0	0.426
Asthma		2	1.8		0	0		2	4.5	0.080		0	0		2	2.7	0.330		0	0		2	2.2	0.528
Thyroid disease		15	13.6		8	12.1		7	15.9	0.571		4	11.4		11	14.7	0.645		2	11.1		13	14.1	0.733
Tumor		52	47.3		23	34.8		29	65.9	0.001		9	25.7		43	57.3	0.002		6	33.3		46	50	0.195
Other cardiological		10	9.1		8	12.1		2	4.5	0.176		6	17.1		4	5.3	0.045		4	22.2		6	6.5	0.034
Other		64	58.2		38	57.6		26	59.1	0.875		19	54.3		45	60	0.571		8	44.4		56	60.9	0.196
Immunosuppresive medication
Calcineurin inhibitors		3	2.7		2	3.0		1	2.3	0.811		1	2.9		2	2.7	0.954		1	5.6		2	2.2	0.420
Corticosteroids		7	6.4		5	7.6		2	4.5	0.524		2	5.7		5	6.7	0.849		2	11.1		5	5.4	0.367
Proliferation inhibitor		3	2.7		1	1.5		2	4.5	0.339		1	2.9		2	2.7	0.954		1	5.6		2	2.2	0.420
Chemotherapy		15	13.6		5	7.6		8	18.2	0.091		2	5.7		11	14.7	0.176		1	5.6		12	13.0	0.368
Statins		32	29.1		19	28.8		13	29.5	0.932		8	22.9		24	32	0.325		6	33.3		26	28.3	0.665
Laboratory parameters and scores
Leucocytes		10.17	(1.58 - 39.4)		10.26	(3.03 - 39.4)		10.015	(1.58 - 31.7)	0.546		9.49	(4.38 - 39.4)		10.58	(1.58 - 31.7)	0.795		10.24	(4.38 - 39.4)		10.17	(1.58 - 31.7)	0.566
CRP (ng/ml)	1	81.4	(1.9 - 428)	1	64.2	(1.9 - 282)		96.3	(2 - 427.5)	0.008	1	42.15	(1.9 - 259.5)		94.1	(1.9 - 427.5)	0.004	1	39.3	(1.9 - 259.5)		85.25	(1.9 - 427.5)	0.040
PCT (µg/ml)	50	1.37	(0.06 - 284.8)	39	1.1	(0.06 - 284.75)	11	1.82	(0.11 - 44.06)	0.176	24	1.7	(0.11 - 28.12)	26	1.19	(0.06 - 284.75)	0.841	10	1.4	(0.17 - 20.23)	40	1.365	(0.06 - 284.75)	0.939
APACHE II		19	(2 - 41)		17	(2 - 40)		22	(8 - 41)	0.002		14	(2 - 40)		20	(7 - 41)	0.019		15.5	(3 - 40)		19	(2 -41)	0.367
SAPS II		33	(0 - 88)		28.5	0 - 82)		43	(12 - 88)	0.003		28	(0 - 82)		39	(8 - 88)	0.008		27	(4 - 82)		34	(0 - 88)	0.243
SOFA		5	(0 - 17)		4	(0 - 16)		7	(1 - 17)	0.003		3	(0 - 14)		6	(0 - 17)	<0.001		2	(0 - 14)		5	(0 - 17)	0.025
Outcome
Antibiotic therapy on admission		55	50.0		29	43.9		26	59.1	0.119		14	40		41	54.7	0.152		8	44.4		47	51.1	0.606
Antibiotic therapy on day 1		60	54.5		33	50.0		27	61.4	0.241		16	45.7		44	58.7	0.204		9	50		51	55.4	0.672
Length of ICU stay (days)		5	(1 - 29)		3	(1 - 29)		6	(2 - 29)	0.004		3	(1 - 29)		4	(1 - 29)	0.029		3	(1 - 29)		4	(1 - 29)	0.208
Ventilation time (days)		2	(0 - 29)		1	(0 - 29)		3	(0 - 29)	<0.001		0	(0 - 29)		2	(0 - 29)	0.022		0	(0 - 29)		2	(0 - 29)	0.207
Cumulative antibiotic therapy (days)		9	(0 - 29)		8	( 0 - 29)		14	(0 - 29)	<0.001		6	(0 - 29)		10	(0 - 29)	0.020		5.5	(0 - 29)		9.5	(0 - 29)	0.199
Cumululative microbiological findings		2	(0 - 22)		1	(0 - 21)		4	(0 - 22)	0.001		1	(0 - 21)		3	(0 - 29)	0.002		1.5	(0 - 21)		3	(0 - 22)	0.391
Mortality (28-day)		11	10.0		5	7.6		6	13.6	0.472		3	8.6		8	10.7	0.968		2	11.1		9	9.8	0.707
Transfered		9	8.2		5	7.6		4	9.1	0.776		3	8.6		6	8	0.919		2	11.1		7	7.6	0.620
Discharged		51	46.4		38	57.6		13	29.5	0.004		24	68.6		27	36	0.001		11	61.1		40	43.5	0.170
SIRS positive on admission		41	37.3		20	30.3		21	47.7	0.064		8	22.9		33	44	0.033		6	33.3		35	38.0	0.705
Sepsis on admission		23	20.9		12	18.2		11	25	0.389		3	8.6		20	26.7	0.030		2	11.1		21	22.8	0.264
Number of positive blood cultures		0	(0 - 5)		0	(0 - 5)		0	(0 - 3)	0.480		0	(0 - 4)		0	(0 - 5)	0.715		0	(0 - 4)		0	(0 - 5)	0.564
