# Supplementary material for: Monocyte HLA-DR Assessment by a Novel Point-of-Care Device Is Feasible for Early Identification of ICU Patients With Complicated Courses—A Proof-of-Principle Study
Source: Front Immunol. 2019 Mar 12;10:432. doi: 10.3389/fimmu.2019.00432 (PMC6423155; doi:10.3389/fimmu.2019.00432)
Supplement: Supplementary file 2 [file Table_2.xlsx]

## Sheet: Sheet1
Additional file 2 Correlation of HLA-DR with laboratory parameters and scores. Analysis has been performed by non-parametric Spearman-Rho test. *: p-value<0.05; **: p-value<0.001
		HLA-DR	Leucocytes	CRP	PCT	APACHE II	SAPS II	SOFA
Leucocytes	Spearman-Rho	-0.036159	1	0.1686	0.0617706	0.0817752	0.108671	0.0413151
	Significance	0.707638		0.0796859	0.639173	0.395719	0.258442	0.668251
	n=	110	110	109	60	110	110	110
CRP	Spearman-Rho	-.328**	0.1686	1	.351**	.280**	.206*	0.156713
	Significance	0.00049793	0.0796859		0.00601472	0.0032084	0.0316691	0.103664
	n=	109	109	109	60	109	109	109
PCT	Spearman-Rho	-0.101539	0.0617706	.351**	1	.457**	.415**	.443**
	Significance	0.440132	0.639173	0.00601472		0.00024251	0.000971259	0.000387124
	n=	60	60	60	60	60	60	60
APACHE II	Spearman-Rho	-.274**	0.0817752	.280**	.457**	1	.802**	.739**
	Significance	0.00383081	0.395719	0.0032084	0.00024251		6.62529e-26	3.03994e-20
	n=	110	110	109	60	110	110	110
SAPS II	Spearman-Rho	-.283**	0.108671	.206*	.415**	.802**	1	.735**
	Significance	0.00270177	0.258442	0.0316691	0.000971259	6.62529e-26		6.10768e-20
	n=	110	110	109	60	110	110	110
SOFA	Spearman-Rho	-.320**	0.0413151	0.156713	.443**	.739**	.735**	1
	Significance	0.000644356	0.668251	0.103664	0.000387124	3.03994e-20	6.10768e-20
	n=	110	110	109	60	110	110	110
