# Supplementary material for: Monocyte HLA-DR Assessment by a Novel Point-of-Care Device Is Feasible for Early Identification of ICU Patients With Complicated Courses—A Proof-of-Principle Study
Source: Front Immunol. 2019 Mar 12;10:432. doi: 10.3389/fimmu.2019.00432 (PMC6423155; doi:10.3389/fimmu.2019.00432)
Supplement: Supplementary file 3 [file Table_3.xlsx]

## Sheet: Blatt1
Additional file 3 Overview of overall microbiological findings for each sample site
	Methicillin-sensitive S. aureus	Methicillin-resistant S. aureus	S. epidermidis	Greening streptococci	Enterococcus spec.	E. faecalis	E. faecium	Vancomycin-resistant Enterococci	E.coli	Klebsiella spec.	Enterobacter spec.	Candida spec.	Pseudomonas spec.	Neisseria spec.	Other	Number of findings
Swap surgical cavity	1	1	17	1	5	1	8	1	7	2	3	2	0	0	9	58
Swap nosal cavity	0	1	0	0	0	0	0	0	0	0	0	0	0	0	0	1
Swap rectal	0	0	0	0	0	0	1	26	2	3	2	0	0	0	2	36
Tracheal secret	5	2	18	16	21	1	0	0	16	10	11	55	1	5	33	194
Bronchial lavage	2	0	7	6	10	1	0	0	6	3	3	12	1	1	10	62
Urine (catheter)	0	0	2	1	1	1	5	1	10	0	4	12	5	0	6	48
Urine (midstream)	0	0	5	0	4	0	0	2	5	3	2	2	0	0	19	42
Stool	0	4	0	0	0	0	0	0	0	0	0	2	0	0	4	10
Blood culture	0	39	24	1	0	0	2	4	2	1	2	2	0	0	39	116
Central venous catheter	0	18	13	1	0	0	2	0	0	0	0	0	2	0	18	54
Shaldon catheter	0	6	3	0	0	1	1	0	0	0	0	0	0	0	6	17
Surgical drain	0	54	22	2	14	4	6	9	6	8	5	9	0	0	54	193
Punctate	1	11	1	1	11	0	4	1	2	1	1	3	1	0	11	49
Swap surgical wound	6	43	13	0	43	1	4	2	10	2	3	2	1	0	43	173
Other	1	7	0	1	7	0	1	0	0	2	0	3	0	1	7	30
